# Supplementary material for: Genome-based analysis of infrequent Salmonella serotypes through the Thai pork production chain
Source: Front Microbiol. 2022 Aug 25;13:968695. doi: 10.3389/fmicb.2022.968695 (PMC9453559; doi:10.3389/fmicb.2022.968695)
Supplement: Supplementary Table 2 — Kirby-Bauer disk diffusion susceptibility test of 43 Salmonella isolates recovered from pork production chain. [file Table_2.XLSX]

## Sheet: Sheet1
ID	Serotype	Year	Province	Source	AMP	AUG	SXT	CIP	C	S	NA	NOR	CTX	TE
8440	S. Typhimurium	2011	Chiang Mai	Farm	R	S	S	S	R	R	S	S	R	R
8448	S. Typhimurium	2011	Chiang Mai	Farm	R	S	S	S	R	R	S	S	R	R
8453	S. Typhimurium	2011	Lamphun	Farm	R	S	S	S	S	R	S	S	S	R
8454	S. Typhimurium	2011	Lamphun	Farm	R	S	S	S	S	R	S	S	S	R
8455	S. Typhimurium	2011	Chiang Mai	Farm	R	S	S	S	S	R	S	S	S	R
8456	S. Typhimurium	2011	Lamphun	Farm	R	S	S	S	S	R	S	S	S	R
8457	S. Typhimurium	2011	Lamphun	Farm	R	S	S	S	S	R	S	S	S	R
8458	S. Typhimurium	2011	Lamphun	Farm	R	S	S	S	S	R	S	S	S	R
8464	S. Typhimurium	2011	Lamphun	Farm	R	S	S	S	S	R	S	S	S	R
8512	S. Panama	2011	Lamphun	Farm	R	S	R	S	R	R	S	S	S	R
8513	S. Panama	2012	Lamphun	Farm	S	S	S	S	S	S	S	S	S	S
8516	S. Give	2012	Chiang Mai	Farm	R	S	R	S	R	S	R	S	S	R
8517	S. Give	2012	Chiang Mai	Farm	R	S	R	S	R	R	R	S	S	R
8518	S. Give	2012	Chiang Mai	Farm	R	S	R	S	R	S	R	S	S	R
8522	S. Stanley	2012	Lamphun	Farm	R	S	S	S	S	R	S	S	S	R
8527	S. Stanley	2011	Lamphun	Farm	R	S	S	S	S	R	S	S	S	R
8529	S. Stanley	2012	Lamphun	Farm	S	S	S	S	S	S	S	S	S	S
8459	S. Typhimurium	2013	Lamphun	Slaughterhouse	R	S	S	S	S	R	S	S	S	R
8508	S. Panama	2013	Chiang Mai	Slaughterhouse	R	S	R	S	R	R	S	S	S	R
8509	S. Panama	2013	Chiang Mai	Slaughterhouse	R	S	R	S	R	R	S	S	S	R
8510	S. Panama	2013	Chiang Mai	Slaughterhouse	R	S	R	S	R	R	S	S	S	R
8511	S. Panama	2013	Chiang Mai	Slaughterhouse	R	S	R	S	R	R	S	S	S	R
8514	S. Give	2013	Lamphun	Slaughterhouse	R	S	R	S	R	S	R	S	S	R
8515	S. Give	2013	Chiang Mai	Slaughterhouse	R	S	R	S	R	S	R	S	S	R
8519	S. Stanley	2013	Lamphun	Slaughterhouse	R	S	S	S	S	S	S	S	S	R
8520	S. Stanley	2013	Lamphun	Slaughterhouse	R	S	S	S	S	S	S	S	S	R
8521	S. Stanley	2013	Lamphun	Slaughterhouse	R	S	S	S	S	S	S	S	S	R
8524	S. Stanley	2013	Lamphun	Slaughterhouse	R	S	S	S	S	R	S	S	S	S
8525	S. Stanley	2013	Lamphun	Slaughterhouse	R	S	S	S	S	R	S	S	S	S
8526	S. Stanley	2013	Chiang Mai	Slaughterhouse	R	S	S	S	S	R	S	S	S	S
8528	S. Stanley	2013	Chiang Mai	Slaughterhouse	R	S	S	S	S	S	S	S	S	R
8530	S. Stanley	2013	Chiang Mai	Slaughterhouse	S	S	S	S	S	S	S	S	S	S
8531	S. Stanley	2013	Chiang Mai	Slaughterhouse	R	S	S	S	S	S	S	S	S	R
8425	S. Anatum	2014	Chiang Mai	Market	S	S	S	S	S	I	S	S	S	S
8431	S. Krefeld	2014	Chiang Mai	Market	R	S	S	S	S	R	S	S	S	R
8434	S. Kedougou	2014	Chiang Mai	Market	R	S	S	S	R	I	S	S	S	R
8436	S. Krefeld	2014	Chiang Mai	Market	R	S	S	S	S	R	S	S	S	R
8438	S. Newport	2014	Chiang Mai	Market	S	S	S	S	S	S	S	S	S	S
8872	S. Lexington	2014	Chiang Mai	Market	S	S	S	S	S	I	S	S	S	S
8877	S. Kedougou	2014	Chiang Mai	Market	R	S	S	S	R	I	S	S	S	R
8878	S. Agona	2014	Chiang Mai	Market	S	S	S	S	S	S	R	S	S	S
8879	S. Yoruba	2014	Chiang Mai	Market	S	S	S	S	S	I	S	S	S	S
8883	S. Give	2014	Chiang Mai	Market	S	S	S	S	S	S	R	S	S	S
	ampicillin (AMP) 10 μg, amoxicillin-clavulanic acid (AUG) 20/10 μg, sulfamethoxazole-trimethoprim (SXT) 23.75/1.25 μg ,ciprofloxacin (CIP) 5 μg, chloramphenicol (C) 30 μg, streptomycin (S) 10 μg, , nalidixic acid (NA) 30 μg, norfloxacin (NOR) 10 μg, cefotaxime (CTX) 30 μg, and tetracycline (TE) 30 μg.
	R : Resistant
	S : Susceptible
